# Supplementary material for: Comprehensive Analysis of High-Sensitive Flow Cytometry and Molecular Mensurable Residual Disease in Philadelphia Chromosome-Positive Acute Leukemia
Source: Int J Mol Sci. 2025 Feb 27;26(5):2116. doi: 10.3390/ijms26052116 (PMC11900146; doi:10.3390/ijms26052116)
Supplement: Supplementary file 1 [file ijms-26-02116-s001.zip]

Archive with 3 entries (3 files):
- Suplementary Table S1 S2 S3.pdf
- Suplementary Table S4.pdf
- Suplementary Table S5 S6.pdf
